# Supplementary material for: Secretome Analysis of Mesenchymal Stem Cell Factors Fostering Oligodendroglial Differentiation of Neural Stem Cells In Vivo
Source: Int J Mol Sci. 2020 Jun 18;21(12):4350. doi: 10.3390/ijms21124350 (PMC7352621; doi:10.3390/ijms21124350)
Supplement: Supplementary file 1 [file ijms-21-04350-s001.zip]

Archive with 3 entries (3 files):
- ijms-829876-supplementary table 1.xlsx
- ijms-829876-supplementary final.pdf
- Table S1 description.docx
